# Supplementary material for: Sodium New Houttuyfonate Inhibits Cancer-Promoting Fusobacterium nucleatum (Fn) to Reduce Colorectal Cancer Progression
Source: Cancers (Basel). 2022 Dec 12;14(24):6111. doi: 10.3390/cancers14246111 (PMC9775898; doi:10.3390/cancers14246111)
Supplement: Supplementary file 1 [file cancers-14-06111-s001.zip]

Archive with 1 entries (1 files):
- cancers-2075243-supplementary.pdf
